# Supplementary material for: The concept of optimal planning of a linearly oriented segment of the 5G network
Source: PLoS One. 2024 Apr 17;19(4):e0299000. doi: 10.1371/journal.pone.0299000 (PMC11023492; doi:10.1371/journal.pone.0299000)
Supplement: S1 Data — (XLS) [file pone.0299000.s002.xls]

## Sheet: data for Fig3
i	s(bi)
0	0
1	0.44
2	0.44
3	0.44
4	0.31
5	0.35
6	0

## Sheet: data for Fig4
i	j	S(bi,bj)
0	0
0	1	2.46
0	2	2.76
0	3	2.46
0	4	2.46
0	5	2.76
0	6	--
1	0	2.76
1	1	--
1	2	1.38
1	3	1.23
1	4	1.23
1	5	1.1
1	6	2.76
2	0	2.76
2	1	1.23
2	2	--
2	3	1.23
2	4	1.23
2	5	1.1
2	6	2.76
3	0	2.76
3	1	1.23
3	2	1.38
3	3	--
3	4	1.23
3	5	1.1
3	6	2.76
4	0	2.76
4	1	0.98
4	2	1.1
4	3	0.98
4	4	--
4	5	0.87
4	6	2.76
5	0	2.76
5	1	1.23
5	2	1.38
5	3	1.23
5	4	1.23
5	5	--
5	6	2.76
6	0	--
6	1	2.46
6	2	2.76
6	3	2.46
6	4	2.46
6	5	2.19
6	6	--

## Sheet: data for Fig5
Ni	h*100	V*10	D*100	N
1	84	119	107	7
2	73	119	107	25
3	65	120	107	61
4	60	119	107	91
5	56	120	107	127
6	17	119	107	161
7	9	119	107	171
8	4	120	107	193
9	0	120	107	213

## Sheet: data for Fig6
Ni	P	B
1	p1	b1
1	p2	b2
1	p3	b4
1	p4	--
1	p5	--
1	p6	--
2	p1	b1
2	p2	b2
2	p3	--
2	p4	b4
2	p5
2	p6
3	p1	b1
3	p2	b2
3	p3
3	p4	b5
3	p5
3	p6
4	p1	b1
4	p2	b4
4	p3
4	p4	b2
4	p5
4	p6
5	p1	b1
5	p2	b5
5	p3
5	p4	b3
5	p5
5	p6
6	p1	b1
6	p2
6	p3	b2
6	p4
6	p5	b4
6	p6
7	p1	b1
7	p2
7	p3	b2
7	p4
7	p5
7	p6	b4
8	p1	b1
8	p2
8	p3	b3
8	p4
8	p5
8	p6	b5
9	p1	b1
9	p2
9	p3	b5
9	p4
9	p5
9	p6	b3

## Sheet: data for Fig7
Ni	P	B
1	p1	b2
1	p2
1	p3	b5
1	p4
1	p5
1	p6	b3
2	p1	b3
2	p2
2	p3	b5
2	p4
2	p5
2	p6	b1
3	p1	b3
3	p2
3	p3	b5
3	p4
3	p5
3	p6	b2
4	p1	b5
4	p2
4	p3	b1
4	p4
4	p5
4	p6	b3
5	p1	b5
5	p2
5	p3	b2
5	p4
5	p5
5	p6	b3
6	p1	b5
6	p2
6	p3	b3
6	p4
6	p5
6	p6	b1
7	p1	b5
7	p2
7	p3	b3
7	p4
7	p5
7	p6	b2

## Sheet: data for Fig8
(|Р|,|Bπ|)	T(BOP)	T(ROP)	T(COP)
-5.6	0.325	0.3214	0.0047
-5.8	0.3218	0.3582	0.0045
-8.1	0.3765	0.3621	0.0094
-8.12	0.3746	0.2977	0.0094
-12.15	0.3363	0.296	0.0114
-12.17	0.4072	0.3456	0.0136
-18.2	0.3558	0.3407	0.0121
-18.25	0.3794	0.3096	0.0169
-25.3	0.3177	0.3576	0.0222
-25.45	0.3539	0.3556	0.0494
-30.5	0.2994	0.3146	0.057
-30.1	0.5179	0.5177	0.1513

## Sheet: data for Fig9
-5.6	97.71	100	h(COP)
-5.8	92.34	100	436
-8.1	94.94	100	431
-8.12	88.97	100	395
-12.15	91.15	100	390
-12.17	84.23	100	339
-18.2	100	100	336
-18.25	99.62	99.08	265
-25.3	100	99.32	257.6
-25.45	100	98.86	244.3
-30.5	100	99.61	226.4
-30.1	100	98.09	224.1
-30.1	223	223	218.8

## Sheet: data for Fig10
(|Р|,|Bπ|)	Acc(ROP)	Acc(COP)
-5.6	97.71	100
-5.8	92.34	100
-8.1	94.94	100
-8.12	88.97	100
-12.15	91.15	100
-12.17	84.23	100
-18.2	100	100
-18.25	99.62	99.08
-25.3	100	99.32
-25.45	100	98.86
-30.5	100	99.61
-30.1	100	98.09
